# Supplementary material for: Occurrence of Campylobacter in Faeces, Livers and Carcasses of Wild Boars Hunted in Tuscany (Italy) and Evaluation of MALDI-TOF MS for the Identification of Campylobacter Species
Source: Foods. 2023 Feb 10;12(4):778. doi: 10.3390/foods12040778 (PMC9956588; doi:10.3390/foods12040778)
Supplement: Supplementary file 1 [file foods-12-00778-s001.zip]

Archive with 1 entries (1 files):
- foods-2125825-supplementary.pdf
